# Supplementary material for: A Single-Cell Atlas of Porcine Skeletal Muscle Reveals Mechanisms That Regulate Intramuscular Adipogenesis
Source: Int J Mol Sci. 2024 Dec 1;25(23):12935. doi: 10.3390/ijms252312935 (PMC11641529; doi:10.3390/ijms252312935)
Supplement: Supplementary file 1 [file ijms-25-12935-s001.zip › Table S1.xlsx]

## Sheet: Sheet1
The sequence of internal reference and target gene primers
Gene	Forward (F 5'-3')	Reverse (R 5'-3')
β-actin	GGCACCACACCTTCTACAATG	GGGGTGTTGAAGGTCTCAAAC
THRSP	AACATGGAGCAGGTGGTGATG	GGCCTTGAGCATGGTGAAGT
PPARγ	AGAGTATGCCAAGAACATCC	AGGTCGCTGTCATCTAATTC
FABP4	AAATACTGAGATTGCCTTCA	ACATTCCACCACCAACTTAT
ADIPOQ	ATGTCTACCGTTCAGCATTCA	GAGTACAGCCTTGTCCTTCTTG
PLIN1	CCCTGGTGGCGTCTGTATG	GGAGGCGGGTGGAGATTGT
CEBPA	CTCACCGCTCCGATTCCTAC	AAGCCCCAAGTCCCTGTGTT
SCD1	GCCACCTTTCTTCGTTACG	CCTCACCCACAGCTCCCAAT
CIDEC	GACAAGCCTTTCTTTCTGG	AAGTCCTGTGGGTTCACCT
